# Supplementary material for: Intermediate Megavoltage Photon Beams for Improved Lung Cancer Treatments
Source: PLoS One. 2015 Dec 16;10(12):e0145117. doi: 10.1371/journal.pone.0145117 (PMC4682946; doi:10.1371/journal.pone.0145117)
Supplement: S1 Table — The Monte Carlo simulated results, Pinnacle3 calculation results and the deviations for three different field sizes (3×3 cm2, 10×10 cm2 and 20×20 cm2) were listed. These were the original data for Fig 1(A). (XLSX) [file pone.0145117.s001.xlsx]

## Sheet: Sheet1
Depth (cm)	3 x 3cm Monte Carlo （%）	3 x 3cm Pinnacle（%）	3x3cm Deviations（%）		Depth(cm)	10x10cm Monte Carlo （%）	10x10cm Pinnacle（%）	10x10cm Deviations（%）		Depth(cm)	20x20cm Monte Carlo（%）	20x20cm Pinnacle（%）	20x20cm Deviations（%）
0.05	44.76	43.72	-1.04		0.1	60.51	55.49	-5.02		0.1	60.62	52.21	−8.41
0.15	74.26	68.36	-5.5		0.3	90.25	84.73	-5.52		0.3	89.96	80.96	−9.00
0.25	87.01	82.27	-4.74		0.5	99	95.4	-3.6		0.5	98.16	93.1	−5.06
0.35	94.16	90.46	-3.7		0.7	100	99.56	-0.44		0.7	100	98.93	−1.07
0.45	97.08	95.17	-1.91		0.9	99.87	100.15	0.28		0.9	99.44	99.94	0.5
0.55	99.54	97.79	-1.75		1.1	99.43	99.7	0.27		1.1	99.07	99.61	0.53
0.65	100	99.18	-0.82		1.3	98.41	99.12	0.71		1.3	97.96	99.01	1.05
0.75	99.95	99.62	-0.33		1.5	97.56	98.34	0.78		1.5	97.21	98.21	1
0.85	99.93	99.61	-0.32		1.7	96.92	97.47	0.55		1.7	96.75	97.29	0.54
0.95	99.21	99.29	0.08		1.9	96.21	96.52	0.31		1.9	95.73	96.33	0.61
1.05	98.59	98.85	0.26		2.1	94.71	95.55	0.84		2.1	95.49	95.57	0.08
1.15	98.21	98.37	0.16		2.3	94.21	94.51	0.3		2.3	94.52	94.75	0.23
1.25	97.62	97.87	0.25		2.5	93.13	93.5	0.37		2.5	93.75	94.03	0.28
1.35	96.84	97.33	0.49		2.7	91.75	92.45	0.7		2.7	93.03	93.31	0.29
1.45	96.54	96.76	0.22		2.9	91.35	91.46	0.11		2.9	92.43	92.57	0.14
1.55	95.51	96.15	0.64		4	85.83	86.07	0.24		4	87.76	88.06	0.29
1.65	94.87	95.53	0.66		6	76.32	76.14	-0.18		6	79.65	79.18	−0.46
1.75	95.11	94.89	-0.22		8	67.28	67.04	-0.24		8	71.6	71.35	−0.25
1.85	93.79	94.26	0.47		10	58.6	58.6	0		10	63.59	63.59	0
1.95	93.22	93.64	0.42		12	50.92	50.89	-0.03		12	56.75	56.37	−0.38
2.05	92.59	93.04	0.45		14	44.45	44.08	-0.37		14	50.44	50.22	−0.22
2.15	92.29	92.43	0.14		16	38.49	38.26	-0.23		16	44.44	44.2	−0.24
2.25	91.46	91.8	0.34		18	33.22	33.22	0		18	39.54	38.9	−0.64
2.35	90.25	91.15	0.9		20	28.98	28.76	-0.22		20	34.44	34.19	−0.25
2.45	90.36	90.49	0.13		22	24.94	24.83	-0.11		22	30.27	30.14	−0.13
2.55	89.75	89.82	0.07		24	21.65	21.48	-0.17		24	26.41	26.42	0.01
2.65	88.88	89.15	0.27		26	18.78	18.61	-0.17		26	23.22	23.1	−0.12
2.75	88.39	88.48	0.09		28	16.29	16.17	-0.12		28	20.38	20.3	−0.08
2.85	87.81	87.82	0.01		30	14.05	14.09	0.04		30	17.85	17.81	−0.04
2.95	87.64	87.15	-0.49		32	12.19	12.25	0.06		32	15.78	15.61	−0.17
3.5	83.61	83.82	0.21		34	10.58	10.66	0.08		34	13.15	13.72	0.57
4.5	77.38	77.42	0.04
5.5	71.59	71.65	0.06
6.5	65.94	66.05	0.11
7.5	61.05	60.9	-0.15
8.5	56.3	56.32	0.02
9.5	51.89	51.88	-0.01
10.5	47.85	47.87	0.02
11.5	44.2	44.16	-0.04
12.5	40.64	40.65	0.01
13.5	37.65	37.56	-0.09
14.5	34.66	34.63	-0.03
15.5	32.1	31.97	-0.13
16.5	29.67	29.58	-0.09
17.5	27.42	27.3	-0.12
18.5	25.35	25.23	-0.12
19.5	23.52	23.36	-0.16
20.5	21.62	21.56	-0.06
21.5	20.02	19.98	-0.04
22.5	18.61	18.48	-0.13
23.5	17.21	17.12	-0.09
24.5	15.97	15.89	-0.08
25.5	14.73	14.72	-0.01
26.5	13.69	13.65	-0.04
27.5	12.7	12.68	-0.02
28.5	11.8	11.74	-0.06
29.5	11	10.92	-0.08
30.5	10.13	10.13	0
31.5	9.43	9.41	-0.02
32.5	8.69	8.75	0.06
