# Supplementary material for: Intermediate Megavoltage Photon Beams for Improved Lung Cancer Treatments
Source: PLoS One. 2015 Dec 16;10(12):e0145117. doi: 10.1371/journal.pone.0145117 (PMC4682946; doi:10.1371/journal.pone.0145117)
Supplement: S2 Table — The Monte Carlo simulated results and Pinnacle3 calculation results for three different field sizes (3×3 cm2, 10×10 cm2 and 20×20 cm2) were listed. These were the original data for Fig 1(B). (XLSX) [file pone.0145117.s002.xlsx]

## Sheet: Sheet1
Off Axis Distance（cm）	3x3cm Monte Carlo（%）	3x3cm Pinnacle（%）		Off Axis Distance（cm）	10x10cm Monte Carlo（%）	10x10cm Pinnacle（%）		Off Axis Distance（cm）	20x20cm Monte Carlo（%）	20x20cm Pinnacle（%）
-4.45	0.91	1.23		-9.75	2.14	3.21		-19.5	1.77	2.66
-4.35	0.94	1.32		-9.25	2.49	3.66		-18.5	2.17	2.95
-4.25	0.97	1.42		-8.75	3.03	4.15		-17.5	2.7	3.34
-4.15	1.05	1.51		-8.25	3.71	4.76		-16.5	3.34	3.8
-4.05	1.08	1.65		-7.75	4.54	5.47		-15.5	4.16	4.6
-3.95	1.15	1.75		-7.25	5.41	6.44		-14.75	5.12	5.55
-3.85	1.41	1.86		-6.9	6.26	7.28		-14.25	5.85	6.36
-3.75	1.45	1.99		-6.7	6.77	7.99		-13.75	6.63	7.34
-3.65	1.48	2.15		-6.5	7.45	8.68		-13.25	7.58	8.49
-3.55	1.59	2.27		-6.3	8.08	9.49		-12.75	8.88	9.72
-3.45	1.58	2.4		-6.1	9.17	10.41		-12.25	10.2	11.09
-3.35	1.63	2.55		-5.9	10.24	11.88		-11.75	12.23	12.81
-3.25	1.87	2.74		-5.7	12.21	15.31		-11.25	15.11	15.25
-3.15	1.94	2.88		-5.5	17.03	21.81		-10.75	37.6	27.6
-3.05	2.08	3.04		-5.3	55.94	45.5		-10.25	102.1	89.41
-2.95	2.31	3.22		-5.1	92.36	72.69		-9.75	104.03	102.66
-2.85	2.49	3.41		-4.9	94.38	85.85		-9.25	104	104.24
-2.75	2.64	3.59		-4.7	94.29	94.57		-8.75	105.19	105.02
-2.65	2.87	3.78		-4.5	95.23	96.8		-8	105.16	105.62
-2.55	3.17	3.99		-4.3	96.18	97.38		-7	105.27	105.62
-2.45	3.42	4.29		-4.1	96.82	97.74		-6	104.27	104.57
-2.35	3.9	4.61		-3.9	97.51	98.14		-5	103.16	103.51
-2.25	4.29	5.19		-3.7	97.5	98.33		-4	101.69	101.32
-2.15	4.81	6.22		-3.5	97.29	98.57		-3	100.63	99.77
-2.05	5.44	7.94		-3.3	97.88	98.75		-2	99.99	99.45
-1.95	5.96	10.03		-3.1	97.57	98.9		-1	100.04	99.62
-1.85	7.71	15.94		-2.9	97.71	98.87		0	100	100
-1.75	18	29.12		-2.7	97.92	98.83		1	100.04	99.58
-1.65	38	44.41		-2.5	97.84	98.92		2	99.99	99.49
-1.55	61	58.81		-2.3	97.89	99.08		3	100.63	99.97
-1.45	80	71.03		-2.1	98.2	99.13		4	101.69	101.19
-1.35	87	78.97		-1.9	98.72	99.15		5	103.16	103.44
-1.25	93	86.12		-1.7	98.71	99.2		6	104.27	104.66
-1.15	96.13	92.54		-1.5	99.16	99.23		7	105.27	105.75
-1.05	97.42	97.14		-1.3	98.97	99.46		8	105.16	105.66
-0.95	97.91	98.37		-1.1	99.28	99.69		8.75	105.19	104.98
-0.85	98.31	98.98		-0.9	99.15	99.73		9.25	104	104.25
-0.75	98.6	99.33		-0.7	99.34	99.74		9.75	104.03	102.69
-0.65	98.8	99.6		-0.5	99.52	99.85		10.25	102.1	84.93
-0.55	99.27	99.76		-0.3	99.82	100		10.75	37.6	33.27
-0.45	99.4	99.88		-0.1	100	100		11.25	15.11	15.16
-0.35	99.78	100		0.1	100	100		11.75	12.23	12.95
-0.25	99.82	100.05		0.3	99.82	99.98		12.25	10.2	11.25
-0.15	100.01	100.03		0.5	99.52	99.94		12.75	8.88	9.73
-0.05	100	100		0.7	99.34	99.85		13.25	7.58	8.48
0.05	100	99.98		0.9	99.15	99.73		13.75	6.63	7.38
0.15	100.01	99.96		1.1	99.28	99.62		14.25	5.85	6.41
0.25	99.82	99.93		1.3	98.97	99.52		14.75	5.12	5.59
0.35	99.78	99.93		1.5	99.16	99.45		15.5	4.16	4.63
0.45	99.4	99.89		1.7	98.71	99.41		16.5	3.34	3.82
0.55	99.27	99.81		1.9	98.72	99.31		17.5	2.7	3.34
0.65	98.8	99.61		2.1	98.2	99.22		18.5	2.17	2.96
0.75	98.6	99.33		2.3	97.89	99.08		19.5	1.77	2.65
0.85	98.31	98.9		2.5	97.84	98.98
0.95	97.91	97.92		2.7	97.92	98.92
1.05	97.42	95.87		2.9	97.71	98.87
1.15	96.13	93.31		3.1	97.57	98.8
1.25	93	90.15		3.3	97.88	98.6
1.35	87	83.37		3.5	97.29	98.48
1.45	80	69.7		3.7	97.5	98.35
1.55	61	54.28		3.9	97.51	98.01
1.65	39	39.62		4.1	96.82	97.65
1.75	18	27.67		4.3	96.18	97.37
1.85	7.71	21.03		4.5	95.23	96.91
1.95	5.96	12.85		4.7	94.29	95.3
2.05	5.44	9.87		4.9	94.38	91.42
2.15	4.81	6.08		5.1	92.36	71.37
2.25	4.29	5.15		5.3	55.94	47.6
2.35	3.9	4.53		5.5	17.03	30.44
2.45	3.42	4.2		5.7	12.21	15.92
2.55	3.17	4.04		5.9	10.24	12.04
2.65	2.87	3.82		6.1	9.17	10.45
2.75	2.64	3.59		6.3	8.08	9.67
2.85	2.49	3.39		6.5	7.45	8.68
2.95	2.31	3.23		6.7	6.77	8.07
3.05	2.08	3.07		6.9	6.26	7.35
3.15	1.94	2.88		7.25	5.41	6.4
3.25	1.87	2.73		7.75	4.54	5.51
3.35	1.63	2.58		8.25	3.71	4.77
3.45	1.58	2.44		8.75	3.03	4.14
3.55	1.59	2.26		9.25	2.49	3.65
3.65	1.48	2.14		9.75	2.14	3.25
3.75	1.45	2
3.85	1.41	1.89
3.95	1.15	1.76
4.05	1.08	1.64
4.15	1.05	1.53
4.25	0.97	1.44
4.35	0.94	1.34
4.45	0.91	1.23
4.55	0.89	1.13
